# Supplementary material for: CABGen: A Web Application for the Bioinformatic Analysis of Bacterial Genomes
Source: Front Microbiol. 2022 May 27;13:893474. doi: 10.3389/fmicb.2022.893474 (PMC9196194; doi:10.3389/fmicb.2022.893474)
Supplement: Supplementary file 1 [file Table_1.xlsx]

## Sheet: Planilha2
BioSample	Strain	Taxonomy
SAMN27549385	CCBH26428	Pseudomonas aeruginosa
SAMN16776071	CCBH26454	Acinetobacter baumannii
SAMN16776072	CCBH26464	Klebsiella pneumoniae
SAMN27549386	CCBH26498	Escherichia coli
SAMN27549387	CCBH26499	Escherichia coli
SAMN27549388	CCBH26501	Acinetobacter baumannii
SAMN27549389	CCBH26530	Pseudomonas putida
SAMN27549390	CCBH26555	Klebsiella pneumoniae
SAMN27549391	CCBH26569	Enterococcus faecium
SAMN27549392	CCBH26604	Pseudomonas putida
SAMN27549393	CCBH26619	Acinetobacter baumannii
SAMN16776067	CCBH26671	Klebsiella pneumoniae
SAMN16776068	CCBH26672	Klebsiella pneumoniae
SAMN27549394	CCBH26674	Serratia marcescens
SAMN27549395	CCBH26675	Acinetobacter baumannii
SAMN16776069	CCBH26689	Acinetobacter baumannii
SAMN27549396	CCBH26694	Pseudomonas aeruginosa
SAMN27549397	CCBH26696	Pseudomonas aeruginosa
SAMN27549398	CCBH26698	Providencia stuartii
SAMN27549399	CCBH26699	Pseudomonas aeruginosa
SAMN27549400	CCBH26700	Klebsiella pneumoniae
SAMN27549401	CCBH26702	Enterobacter hormaechei subsp. hormaechei
SAMN16776073	CCBH26703	Pseudomonas aeruginosa
SAMN27549402	CCBH26704	Enterobacter bugandensis
SAMN27549403	CCBH26711	Enterococcus faecium
SAMN16776074	CCBH26731	Pseudomonas aeruginosa
SAMN16776075	CCBH26772	Acinetobacter baumannii
SAMN16776076	CCBH26782	Klebsiella pneumoniae
SAMN27549404	CCBH26786	Klebsiella pneumoniae
SAMN27549405	CCBH26787	Acinetobacter baumannii
SAMN16776070	CCBH26789	Acinetobacter baumannii
SAMN27549406	CCBH26790	Escherichia coli
SAMN27549407	CCBH26791	Serratia marcescens
SAMN27549408	CCBH26794	Klebsiella pneumoniae
SAMN16776077	CCBH26881	Acinetobacter baumannii
SAMN27549409	CCBH26910	Klebsiella pneumoniae
SAMN27549410	CCBH27024	Enterobacter hormaechei subsp. xiangfangensis
SAMN27549411	CCBH27025	Providencia stuartii
SAMN27549412	CCBH27106	Serratia marcescens
SAMN16776078	CCBH27134	Klebsiella pneumoniae
SAMN16776079	CCBH27135	Acinetobacter baumannii
SAMN16776080	CCBH27152	Klebsiella pneumoniae
SAMN16776081	CCBH27155	Klebsiella pneumoniae
SAMN16776082	CCBH27156	Klebsiella quasipneumoniae
SAMN27549413	CCBH27160	Serratia marcescens
SAMN16776083	CCBH27165	Klebsiella pneumoniae
SAMN27549414	CCBH27266	Enterobacter chengduensis
SAMN16776084	CCBH27270	Acinetobacter baumannii
SAMN27549415	CCBH27304	Enterobacter cloacae subsp. cloacae
SAMN27549416	CCBH27321	Pseudomonas aeruginosa
SAMN16776085	CCBH27337	Pseudomonas aeruginosa
SAMN16776086	CCBH27339	Pseudomonas aeruginosa
SAMN27549417	CCBH27345	Pseudomonas aeruginosa
SAMN16776087	CCBH27346	Pseudomonas aeruginosa
SAMN27549418	CCBH27352	Enterobacter cloacae subsp. cloacae
SAMN16776088	CCBH27355	Klebsiella pneumoniae
SAMN16776089	CCBH27361	Klebsiella pneumoniae
SAMN27549419	CCBH27375	Klebsiella pneumoniae
SAMN16776090	CCBH27421	Klebsiella pneumoniae
SAMN27549420	CCBH27438	Pluralibacter gergoviae
SAMN27549421	CCBH27439	Klebsiella oxytoca
SAMN16776091	CCBH27449	Acinetobacter baumannii
SAMN27549422	CCBH27450	Pseudomonas putida
SAMN16776092	CCBH27458	Acinetobacter baumannii
SAMN16776093	CCBH27462	Klebsiella pneumoniae
SAMN16776094	CCBH27524	Klebsiella pneumoniae
SAMN16776095	CCBH27526	Klebsiella pneumoniae
SAMN27549423	CCBH27531	Enterococcus faecium
SAMN16776096	CCBH27543	Klebsiella pneumoniae
SAMN16776097	CCBH27548	Klebsiella pneumoniae
SAMN16776098	CCBH27570	Acinetobacter baumannii
SAMN16776099	CCBH27582	Klebsiella pneumoniae
SAMN16776100	CCBH27584	Klebsiella pneumoniae
SAMN16776101	CCBH27588	Klebsiella pneumoniae
SAMN27549424	CCBH27590	Escherichia coli
SAMN16776102	CCBH27615	Pseudomonas aeruginosa
SAMN16776103	CCBH27624	Acinetobacter baumannii
SAMN16776104	CCBH27628	Acinetobacter baumannii
SAMN27549426	CCBH27629	Pseudomonas aeruginosa
SAMN27549427	CCBH27653	Enterobacter cloacae subsp. cloacae
SAMN27549428	CCBH27676	Klebsiella pneumoniae
SAMN16776105	CCBH27695	Klebsiella pneumoniae
SAMN16776106	CCBH27735	Klebsiella pneumoniae
SAMN16776107	CCBH27755	Klebsiella pneumoniae
SAMN16776108	CCBH27760	Klebsiella pneumoniae
SAMN28338034	CCBH27777	Enterobacter
SAMN16776111	CCBH27848	Acinetobacter baumannii
SAMN16776112	CCBH27856	Klebsiella pneumoniae
SAMN16776113	CCBH27859	Klebsiella pneumoniae
SAMN16776114	CCBH27867	Klebsiella pneumoniae
SAMN16776115	CCBH27869	Klebsiella pneumoniae
SAMN16776116	CCBH27907	Klebsiella pneumoniae
SAMN16776117	CCBH27919	Pseudomonas aeruginosa
SAMN16776118	CCBH27928	Pseudomonas aeruginosa
SAMN16776119	CCBH27949	Klebsiella pneumoniae
SAMN16776120	CCBH27953	Klebsiella pneumoniae
SAMN27549430	CCBH27961	Enterobacter_hormaechei_subsp_hoffmannii
SAMN16776121	CCBH27980	Klebsiella pneumoniae
SAMN16776137	CCBH27981	Klebsiella pneumoniae
SAMN16776122	CCBH27996	Acinetobacter baumannii
SAMN27549431	CCBH28004	Enterobacter hormaechei subsp. xiangfangensis
SAMN16776123	CCBH28005	Klebsiella pneumoniae
SAMN16776124	CCBH28026	Klebsiella pneumoniae
SAMN16776125	CCBH28031	Acinetobacter baumannii
SAMN16776132	CCBH28083	Acinetobacter baumannii
SAMN27549432	CCBH28143	Pseudomonas aeruginosa
SAMN27549433	CCBH28171	Enterococcus faecium
SAMN19287566	CCBH28189	Pseudomonas aeruginosa
SAMN16776133	CCBH28191	Klebsiella pneumoniae
SAMN16776126	CCBH28194	Acinetobacter baumannii
SAMN16776134	CCBH28206	Klebsiella pneumoniae
SAMN16776127	CCBH28217	Klebsiella pneumoniae
SAMN16776135	CCBH28242	Pseudomonas aeruginosa
SAMN16776128	CCBH28244	Acinetobacter baumannii
SAMN16776128	CCBH28244	Acinetobacter baumannii
SAMN16776129	CCBH28245	Acinetobacter baumannii
SAMN27549434	CCBH28261	Pseudomonas putida
SAMN16776130	CCBH28271	Klebsiella pneumoniae
SAMN16776131	CCBH28298	Klebsiella pneumoniae
SAMN27549435	CCBH28311	Pseudomonas aeruginosa
SAMN16776138	CCBH28380	Klebsiella pneumoniae
SAMN19287564	CCBH28525	Pseudomonas aeruginosa
SAMN19287565	CCBH28529	Pseudomonas aeruginosa
SAMN27549436	CCBH28558	Pseudomonas aeruginosa
SAMN27549437	CCBH28561	Acinetobacter baumannii
SAMN27549438	CCBH28587	Enterobacter hormaechei subsp. xiangfangensis
SAMN27549439	CCBH28608	Pseudomonas putida
SAMN16776139	CCBH28612	Pseudomonas aeruginosa
SAMN27549440	CCBH28636	Klebsiella oxytoca
SAMN27549441	CCBH28669	Enterobacter asburiae
SAMN16776140	CCBH28717	Pseudomonas aeruginosa
SAMN16776141	CCBH28734	Klebsiella pneumoniae
SAMN16776136	CCBH28803	Acinetobacter baumannii
SAMN16776142	CCBH28835	Klebsiella pneumoniae
SAMN16776143	CCBH28850	Pseudomonas aeruginosa
SAMN16776144	CCBH28865	Pseudomonas aeruginosa
SAMN27549442	CCBH28871	Pseudomonas putida
SAMN16776145	CCBH28908	Acinetobacter baumannii
SAMN16776146	CCBH28910	Acinetobacter baumannii
SAMN27549443	CCBH28926	Klebsiella pneumoniae
SAMN16776147	CCBH28960	Klebsiella pneumoniae
SAMN16776148	CCBH28989	Acinetobacter baumannii
SAMN27549444	CCBH28999	Klebsiella pneumoniae
SAMN16776149	CCBH29060	Klebsiella pneumoniae
SAMN27549445	CCBH29073	Klebsiella pneumoniae
SAMN27549446	CCBH29093	Klebsiella pneumoniae
SAMN16776150	CCBH29113	Klebsiella pneumoniae
SAMN27549447	CCBH29117	Klebsiella pneumoniae
SAMN27549448	CCBH29122	Enterobacter hormaechei subsp. xiangfangensis
SAMN27549449	CCBH29128	Klebsiella pneumoniae
SAMN27549450	CCBH29136	Klebsiella pneumoniae
SAMN27549451	CCBH29154	Klebsiella pneumoniae
SAMN27549452	CCBH29179	Acinetobacter baumannii
SAMN27549453	CCBH29208	Klebsiella pneumoniae
SAMN27549454	CCBH29224	Acinetobacter baumannii
SAMN27549455	CCBH29235	Pseudomonas aeruginosa
SAMN27549456	CCBH29243	Acinetobacter baumannii
SAMN27549457	CCBH29253	Acinetobacter baumannii
SAMN27549458	CCBH29255	Acinetobacter baumannii
SAMN27549459	CCBH29256	Klebsiella pneumoniae
SAMN27549460	CCBH29261	Klebsiella pneumoniae
SAMN27549461	CCBH29262	Enterobacter hormaechei subsp. steigerwaltii
SAMN27549462	CCBH29264	Pseudomonas aeruginosa
SAMN27549463	CCBH29273	Klebsiella pneumoniae
SAMN27549464	CCBH29301	Klebsiella pneumoniae
SAMN27549465	CCBH29333	Klebsiella pneumoniae
SAMN27549466	CCBH29365	Klebsiella pneumoniae
SAMN27549467	CCBH29402	Pseudomonas aeruginosa
